# Supplementary material for: 4-Carb­oxy­anilinium chloride
Source: Acta Crystallogr Sect E Struct Rep Online. 2011 Nov 9;67(Pt 12):o3247. doi: 10.1107/S1600536811046721 (PMC3238904; doi:10.1107/S1600536811046721)
Supplement: Supplementary file 1 [file e-67-o3247-sup1.cif]

##############################################################################
#                                                                            #
# This CIF contains the data in a paper accepted for publication in          #
# Acta Crystallographica Section E. It conforms to the requirements of       #
# Notes for Authors for Acta Crystallographica Section E, and has been       #
# peer reviewed under the auspices of the IUCr Commission on Journals.       #
#                                                                            #
# Full details of the Crystallographic Information File format               #
# are given in the paper "The Crystallographic Information File (CIF):       #
# a New Standard Archive File for Crystallography" by S. R. Hall, F. H.      #
# Allen and I. D. Brown [Acta Cryst. (1991), A47, 655-685].                  #
#                                                                            #
# The current version of the core CIF dictionary is obtainable from          #
# ftp://ftp.iucr.org/pub/cif_core.dic.                                       #
#                                                                            #
# Software is freely available for graphical display of the structure(s)     #
# in this CIF. For information consult the CIF software page                 #
# http://www.iucr.org/resources/cif/software.                                #
#                                                                            #
# This file may be used for bona fide research purposes within the           #
# scientific community so long as proper attribution is given to the journal # 
# article from which it was obtained.                                        #
#                                                                            #
##############################################################################
data_I
_audit_creation_method     SHELXL-97
_chemical_name_systematic
;
4-Carboxyanilinium chloride
;
_chemical_name_common     ?
_chemical_formula_moiety     'C7 H8 N O2 +, Cl -'
_chemical_formula_sum     'C7 H8 Cl N O2'
_chemical_formula_iupac     'C7 H8 N O2 +, Cl -'
_chemical_formula_weight     173.59
_chemical_melting_point     ?
_symmetry_cell_setting     monoclinic
_symmetry_space_group_name_H-M     'P 21/c'
_symmetry_space_group_name_Hall     '-P 2ybc'
loop_
    _symmetry_equiv_pos_as_xyz
    'x, y, z'
    '-x, y+1/2, -z+1/2'
    '-x, -y, -z'
    'x, -y-1/2, z-1/2'
_cell_length_a     5.601(5)
_cell_length_b     8.269(5)
_cell_length_c     17.118(5)
_cell_angle_alpha     90.00
_cell_angle_beta     96.371(5)
_cell_angle_gamma     90.00
_cell_volume     787.9(9)
_cell_formula_units_Z     4
_cell_measurement_reflns_used     3678
_cell_measurement_theta_min     2.39
_cell_measurement_theta_max     29.34
_cell_measurement_temperature     298(2)
_exptl_crystal_description     block
_exptl_crystal_colour     yellow
_exptl_crystal_size_max     0.50
_exptl_crystal_size_mid     0.40
_exptl_crystal_size_min     0.30
_exptl_crystal_density_diffrn     1.463
_exptl_crystal_density_meas     ?
_exptl_crystal_density_method     'not measured'
_exptl_crystal_F_000     360
_exptl_absorpt_coefficient_mu     0.431
_exptl_absorpt_correction_type     multi-scan
_exptl_absorpt_process_details     '(SADABS; Bruker, 2008)'
_exptl_absorpt_correction_T_min     0.8135
_exptl_absorpt_correction_T_max     0.8817
_exptl_special_details     ?
_diffrn_ambient_temperature     298(2)
_diffrn_radiation_type     MoK\a
_diffrn_radiation_wavelength     0.71073
_diffrn_radiation_source     'fine-focus sealed tube'
_diffrn_radiation_monochromator     graphite
_diffrn_measurement_device_type     'Bruker APEXII CCD area-detector'
_diffrn_measurement_method     '\f and \w'
_diffrn_detector_area_resol_mean     ?
_diffrn_reflns_number     4205
_diffrn_reflns_av_R_equivalents     0.0299
_diffrn_reflns_av_sigmaI/netI     0.0298
_diffrn_reflns_theta_min     2.74
_diffrn_reflns_theta_max     25.01
_diffrn_reflns_theta_full     25.01
_diffrn_measured_fraction_theta_max     0.934
_diffrn_measured_fraction_theta_full     0.934
_diffrn_reflns_limit_h_min     -6
_diffrn_reflns_limit_h_max     6
_diffrn_reflns_limit_k_min     -9
_diffrn_reflns_limit_k_max     7
_diffrn_reflns_limit_l_min     -20
_diffrn_reflns_limit_l_max     20
_diffrn_standards_number     ?
_diffrn_standards_interval_count     ?
_diffrn_standards_interval_time     ?
_diffrn_standards_decay_%     ?
_refine_special_details
;
Refinement of <i>F</i>^2^ against ALL reflections. The weighted <i>R</i>-factor
<i>wR</i> and goodness of fit <i>S</i> are based on <i>F</i>^2^, conventional
<i>R</i>-factors <i>R</i> are based on <i>F</i>, with <i>F</i> set to zero for
negative <i>F</i>^2^. The threshold expression of <i>F</i>^2^ >
\s(<i>F</i>^2^) is used only for calculating <i>R</i>-factors(gt) <i>etc</i>.
and is not relevant to the choice of reflections for refinement.
<i>R</i>-factors based on <i>F</i>^2^ are statistically about twice as large
as those based on <i>F</i>, and <i>R</i>- factors based on ALL data will be
even larger.
;
_reflns_number_total     1299
_reflns_number_gt     1210
_reflns_threshold_expression     I>2sigma(I)
_refine_ls_structure_factor_coef     Fsqd
_refine_ls_matrix_type     full
_refine_ls_R_factor_all     0.0573
_refine_ls_R_factor_gt     0.0544
_refine_ls_wR_factor_gt     0.1898
_refine_ls_wR_factor_ref     0.1921
_refine_ls_goodness_of_fit_ref     1.255
_refine_ls_restrained_S_all     1.255
_refine_ls_number_reflns     1299
_refine_ls_number_parameters     133
_refine_ls_number_restraints     0
_refine_ls_hydrogen_treatment     refall
_refine_ls_weighting_scheme     calc
_refine_ls_weighting_details
         'calc w=1/[\s^2^(Fo^2^)+(0.0616P)^2^+2.6608P] where P=(Fo^2^+2Fc^2^)/3'
_atom_sites_solution_hydrogens     geom
_atom_sites_solution_primary     direct
_atom_sites_solution_secondary     difmap
_refine_ls_shift/su_max     0.000
_refine_ls_shift/su_mean     0.000
_refine_diff_density_max     0.485
_refine_diff_density_min     -0.343
_refine_ls_extinction_method     'SHELXL97 (Sheldrick, 2008)'
_refine_ls_extinction_coef     0.075(12)
_refine_ls_extinction_expression
                                  'Fc^*^=kFc[1+0.001xFc^2^\l^3^/sin(2\q)]^-1/4^'
loop_
    _atom_type_symbol
    _atom_type_description
    _atom_type_scat_dispersion_real
    _atom_type_scat_dispersion_imag
    _atom_type_scat_source
    'C' 'C' 0.0033 0.0016
                         'International Tables Vol C Tables 4.2.6.8 and 6.1.1.4'
    'H' 'H' 0.0000 0.0000
                         'International Tables Vol C Tables 4.2.6.8 and 6.1.1.4'
    'N' 'N' 0.0061 0.0033
                         'International Tables Vol C Tables 4.2.6.8 and 6.1.1.4'
    'O' 'O' 0.0106 0.0060
                         'International Tables Vol C Tables 4.2.6.8 and 6.1.1.4'
    'Cl' 'Cl' 0.1484 0.1585
                         'International Tables Vol C Tables 4.2.6.8 and 6.1.1.4'
_computing_data_collection     'APEX2 (Bruker, 2008)'
_computing_cell_refinement     'SAINT (Bruker, 2008)'
_computing_data_reduction     'SAINT (Bruker, 2008)'
_computing_structure_solution     'SHELXS97 (Sheldrick, 2008)'
_computing_structure_refinement     'SHELXL97 (Sheldrick, 2008)'
_computing_molecular_graphics     'DIAMOND (Brandenburg & Berndt, 1999)'
_computing_publication_material     'SHELXL97 (Sheldrick, 2008)'
loop_
    _atom_site_type_symbol
    _atom_site_label
    _atom_site_fract_x
    _atom_site_fract_y
    _atom_site_fract_z
    _atom_site_U_iso_or_equiv
    _atom_site_adp_type
    _atom_site_calc_flag
    _atom_site_refinement_flags
    _atom_site_occupancy
    _atom_site_symmetry_multiplicity
    _atom_site_disorder_assembly
    _atom_site_disorder_group
    C C1 0.5758(9) 0.2824(5) 0.5157(3) 0.0322(11) Uani d . 1 1 . .
    C C2 0.3637(8) 0.1926(6) 0.4999(3) 0.0332(11) Uani d . 1 1 . .
    C C3 0.3059(9) 0.1230(6) 0.4273(3) 0.0367(12) Uani d . 1 1 . .
    C C4 0.4607(8) 0.1434(5) 0.3701(3) 0.0314(11) Uani d . 1 1 . .
    C C5 0.6671(9) 0.2347(6) 0.3835(3) 0.0362(12) Uani d . 1 1 . .
    C C6 0.7245(9) 0.3053(6) 0.4564(3) 0.0376(12) Uani d . 1 1 . .
    C C7 0.6379(9) 0.3487(6) 0.5964(3) 0.0348(11) Uani d . 1 1 . .
    N N1 0.4043(9) 0.0640(6) 0.2933(3) 0.0374(10) Uani d . 1 1 . .
    O O1 0.8194(7) 0.4512(5) 0.6027(2) 0.0488(11) Uani d . 1 1 . .
    O O2 0.5313(8) 0.3078(5) 0.6508(2) 0.0573(12) Uani d . 1 1 . .
    Cl Cl1 0.9009(2) 0.60977(15) 0.76491(7) 0.0407(5) Uani d . 1 1 . .
    H H1 0.858(13) 0.482(9) 0.659(5) 0.09(2) Uiso d . 1 1 . .
    H H1A 0.279(10) 0.006(6) 0.293(3) 0.032(14) Uiso d . 1 1 . .
    H H1B 0.393(14) 0.131(11) 0.253(5) 0.09(3) Uiso d . 1 1 . .
    H H1C 0.545(14) 0.002(9) 0.286(4) 0.08(2) Uiso d . 1 1 . .
    H H2 0.262(9) 0.183(6) 0.541(3) 0.034(13) Uiso d . 1 1 . .
    H H3 0.175(10) 0.067(6) 0.419(3) 0.033(13) Uiso d . 1 1 . .
    H H5 0.780(10) 0.249(6) 0.347(3) 0.042(15) Uiso d . 1 1 . .
    H H6 0.863(9) 0.363(6) 0.465(3) 0.026(12) Uiso d . 1 1 . .
loop_
    _atom_site_aniso_label
    _atom_site_aniso_U_11
    _atom_site_aniso_U_22
    _atom_site_aniso_U_33
    _atom_site_aniso_U_12
    _atom_site_aniso_U_13
    _atom_site_aniso_U_23
    C1 0.035(3) 0.030(2) 0.033(2) 0.0025(19) 0.008(2) 0.0034(19)
    C2 0.028(2) 0.039(3) 0.034(2) 0.001(2) 0.008(2) 0.006(2)
    C3 0.033(3) 0.035(3) 0.045(3) -0.004(2) 0.013(2) 0.003(2)
    C4 0.033(2) 0.028(2) 0.035(2) 0.0035(19) 0.009(2) 0.0035(18)
    C5 0.035(3) 0.040(3) 0.036(3) 0.000(2) 0.013(2) 0.005(2)
    C6 0.033(3) 0.037(3) 0.046(3) -0.007(2) 0.015(2) -0.001(2)
    C7 0.031(2) 0.038(2) 0.034(2) 0.002(2) 0.002(2) 0.003(2)
    N1 0.036(2) 0.041(2) 0.035(2) -0.004(2) 0.006(2) 0.0016(19)
    O1 0.054(2) 0.054(2) 0.039(2) -0.0211(19) 0.0078(19) -0.0046(17)
    O2 0.059(3) 0.080(3) 0.035(2) -0.025(2) 0.014(2) -0.0088(19)
    Cl1 0.0353(8) 0.0408(8) 0.0459(8) 0.0035(5) 0.0043(5) -0.0016(5)
_geom_special_details
;
All e.s.d.'s (except the e.s.d. in the dihedral angle between two l.s. planes)
are estimated using the full covariance matrix. The cell e.s.d.'s are taken
into account individually in the estimation of e.s.d.'s in distances, angles
and torsion angles; correlations between e.s.d.'s in cell parameters are only
used when they are defined by crystal symmetry. An approximate (isotropic)
treatment of cell e.s.d.'s is used for estimating e.s.d.'s involving l.s.
planes.
;
loop_
    _geom_bond_atom_site_label_1
    _geom_bond_atom_site_label_2
    _geom_bond_site_symmetry_2
    _geom_bond_distance
    _geom_bond_publ_flag
    C1 C6 . 1.395(6) ?
    C1 C2 . 1.402(7) ?
    C1 C7 . 1.491(7) ?
    C2 C3 . 1.374(7) ?
    C2 H2 . 0.96(5) ?
    C3 C4 . 1.389(6) ?
    C3 H3 . 0.87(6) ?
    C4 C5 . 1.378(7) ?
    C4 N1 . 1.471(7) ?
    C5 C6 . 1.383(7) ?
    C5 H5 . 0.94(5) ?
    C6 H6 . 0.91(5) ?
    C7 O2 . 1.209(6) ?
    C7 O1 . 1.319(6) ?
    N1 H1A . 0.85(6) ?
    N1 H1B . 0.88(9) ?
    N1 H1C . 0.96(8) ?
    O1 H1 . 0.99(8) ?
loop_
    _geom_angle_atom_site_label_1
    _geom_angle_atom_site_label_2
    _geom_angle_atom_site_label_3
    _geom_angle_site_symmetry_1
    _geom_angle_site_symmetry_3
    _geom_angle
    _geom_angle_publ_flag
    C6 C1 C2 . . 119.6(5) ?
    C6 C1 C7 . . 121.8(5) ?
    C2 C1 C7 . . 118.6(4) ?
    C3 C2 C1 . . 120.4(4) ?
    C3 C2 H2 . . 122(3) ?
    C1 C2 H2 . . 117(3) ?
    C2 C3 C4 . . 119.0(5) ?
    C2 C3 H3 . . 118(3) ?
    C4 C3 H3 . . 123(3) ?
    C5 C4 C3 . . 121.7(5) ?
    C5 C4 N1 . . 119.1(4) ?
    C3 C4 N1 . . 119.1(4) ?
    C4 C5 C6 . . 119.3(4) ?
    C4 C5 H5 . . 125(3) ?
    C6 C5 H5 . . 116(3) ?
    C5 C6 C1 . . 120.1(5) ?
    C5 C6 H6 . . 118(3) ?
    C1 C6 H6 . . 121(3) ?
    O2 C7 O1 . . 124.0(5) ?
    O2 C7 C1 . . 121.8(5) ?
    O1 C7 C1 . . 114.2(4) ?
    C4 N1 H1A . . 111(3) ?
    C4 N1 H1B . . 114(5) ?
    H1A N1 H1B . . 111(6) ?
    C4 N1 H1C . . 104(5) ?
    H1A N1 H1C . . 113(6) ?
    H1B N1 H1C . . 103(6) ?
    C7 O1 H1 . . 109(4) ?
loop_
    _geom_torsion_atom_site_label_1
    _geom_torsion_atom_site_label_2
    _geom_torsion_atom_site_label_3
    _geom_torsion_atom_site_label_4
    _geom_torsion_site_symmetry_1
    _geom_torsion_site_symmetry_2
    _geom_torsion_site_symmetry_3
    _geom_torsion_site_symmetry_4
    _geom_torsion
    _geom_torsion_publ_flag
    C6 C1 C2 C3 . . . . 2.1(7) ?
    C7 C1 C2 C3 . . . . -176.9(4) ?
    C1 C2 C3 C4 . . . . -0.1(7) ?
    C2 C3 C4 C5 . . . . -1.6(7) ?
    C2 C3 C4 N1 . . . . 177.7(4) ?
    C3 C4 C5 C6 . . . . 1.4(7) ?
    N1 C4 C5 C6 . . . . -177.9(5) ?
    C4 C5 C6 C1 . . . . 0.7(8) ?
    C2 C1 C6 C5 . . . . -2.3(7) ?
    C7 C1 C6 C5 . . . . 176.6(5) ?
    C6 C1 C7 O2 . . . . -167.9(5) ?
    C2 C1 C7 O2 . . . . 11.1(7) ?
    C6 C1 C7 O1 . . . . 10.8(7) ?
    C2 C1 C7 O1 . . . . -170.2(4) ?
loop_
    _geom_hbond_atom_site_label_D
    _geom_hbond_atom_site_label_H
    _geom_hbond_atom_site_label_A
    _geom_hbond_site_symmetry_A
    _geom_hbond_distance_DH
    _geom_hbond_distance_HA
    _geom_hbond_distance_DA
    _geom_hbond_angle_DHA
    O1 H1 Cl1 . 0.99(8) 2.10(8) 3.059(4) 164(6)
    N1 H1A Cl1 4_465 0.85(6) 2.33(6) 3.154(6) 165(5)
    N1 H1B O2 4_565 0.88(9) 2.05(8) 2.823(6) 145(7)
    N1 H1B Cl1 3_666 0.88(9) 2.70(9) 3.289(5) 125(6)
    N1 H1C Cl1 4_565 0.96(8) 2.26(8) 3.215(5) 172(6)
_iucr_refine_instructions_details
;
TITL han_10_0m in P 21/c
CELL  0.71073   5.6010   8.2690  17.1180   90.000   96.371   90.000
ZERR     4.00   0.0050   0.0050   0.0050    0.000    0.005    0.000
LATT   1
SYMM  - X, 1/2 + Y, 1/2 - Z
SFAC  C    H    N    O    CL
UNIT  28   32   4    8    4
MERG   2
OMIT    -3.00  50.04
FMAP   2
PLAN    1
SIZE     0.30   0.40   0.50
ACTA
BOND
BOND   $H
CONF
htab  o1 cl1
eqiv  $1 x-1, -y+1/2, z-1/2
htab  N1 CL1_$1
eqiv  $2 x, -y+1/2, z-1/2
htab  N1 O2_$2
eqiv  $3 -x+1, -y+1, -z+1
htab  N1 CL1_$3
eqiv  $4 x, -y+1/2, z-1/2
htab  N1 Cl1_$4
WPDB   2
L.S.  3
TEMP    25.00
WGHT    0.061600    2.660800
EXTI    0.075294
FVAR       0.27899
C1    1    0.575810    0.282437    0.515683    11.00000    0.03502    0.02970 =
         0.03298    0.00335    0.00837    0.00252
C2    1    0.363665    0.192612    0.499898    11.00000    0.02818    0.03874 =
         0.03358    0.00557    0.00751    0.00111
C3    1    0.305942    0.123036    0.427346    11.00000    0.03254    0.03501 =
         0.04453    0.00331    0.01254   -0.00419
C4    1    0.460739    0.143431    0.370057    11.00000    0.03285    0.02760 =
         0.03500    0.00351    0.00883    0.00349
C5    1    0.667058    0.234733    0.383497    11.00000    0.03466    0.03978 =
         0.03638    0.00476    0.01340   -0.00047
C6    1    0.724547    0.305312    0.456427    11.00000    0.03286    0.03669 =
         0.04556   -0.00056    0.01505   -0.00742
C7    1    0.637929    0.348690    0.596396    11.00000    0.03126    0.03845 =
         0.03432    0.00304    0.00157    0.00224
N1    3    0.404309    0.063993    0.293340    11.00000    0.03613    0.04129 =
         0.03534    0.00164    0.00645   -0.00380
O1    4    0.819419    0.451228    0.602656    11.00000    0.05409    0.05420 =
         0.03864   -0.00464    0.00783   -0.02113
O2    4    0.531291    0.307808    0.650768    11.00000    0.05872    0.07991 =
         0.03520   -0.00878    0.01428   -0.02528
CL1   5    0.900884    0.609766    0.764908    11.00000    0.03526    0.04080 =
         0.04594   -0.00159    0.00426    0.00351
H1    2    0.858028    0.481798    0.658527    11.00000    0.08622
H1A   2    0.278987    0.006223    0.292943    11.00000    0.03156
H1B   2    0.393320    0.131363    0.252946    11.00000    0.09335
H1C   2    0.545339    0.002465    0.286425    11.00000    0.07899
H2    2    0.261572    0.183329    0.541186    11.00000    0.03352
H3    2    0.174585    0.067195    0.419442    11.00000    0.03272
H5    2    0.779978    0.248971    0.347016    11.00000    0.04201
H6    2    0.863475    0.362811    0.465115    11.00000    0.02567
HKLF    4
REM  han_10_0m in P 21/c
REM R1 =  0.0544 for   1210 Fo > 4sig(Fo)  and  0.0573 for all   1299 data
REM    133 parameters refined using      0 restraints
END
WGHT      0.0616      2.6608
REM Highest difference peak  0.485,  deepest hole -0.343,  1-sigma level  0.093
Q1    1   0.4486  0.1147  0.4149  11.00000  0.05    0.49
;
data_global
_journal_date_recd_electronic     2011-11-01
_journal_date_accepted     2011-11-05
_journal_name_full     'Acta Crystallographica, Section E'
_journal_year     2011
_journal_volume     67
_journal_issue     12
_journal_page_first     o3247
_journal_page_last     o3247
_journal_paper_category     QO
_journal_coeditor_code     WN2458
_publ_contact_author_name     'Li-Jun Han'
_publ_contact_author_address
;
Department of Mathematics and Science
Huaihai Institute of Technology
Lianyungang 222005
People's Republic of China
;
_publ_contact_author_email     'spyang69320@yahoo.cn'
_publ_contact_author_fax     ?
_publ_contact_author_phone     ?
_publ_section_title
;
4-Carboxyanilinium chloride
;
loop_
    _publ_author_name
    _publ_author_footnote
    _publ_author_address
    'Han, Li-Jun' ?
;
Department of Mathematics and Science
Huaihai Institute of Technology
Lianyungang 222005
People's Republic of China
;
    'Yang, Shu-Ping' .
;
Department of Chemical Engineering
Huaihai Institute of Technology
Lianyungang 222005
People's Republic of China
;
    'Tao, Xin' .
;
Department of Chemical Engineering
Huaihai Institute of Technology
Lianyungang 222005
People's Republic of China
;
    'Ma, Yuan-Feng' .
;
Department of Chemical Engineering
Huaihai Institute of Technology
Lianyungang 222005
People's Republic of China
;
