# Supplementary material for: 4-Carb­oxy­anilinium chloride
Source: Acta Crystallogr Sect E Struct Rep Online. 2011 Nov 9;67(Pt 12):o3247. doi: 10.1107/S1600536811046721 (PMC3238904; doi:10.1107/S1600536811046721)
Supplement: Supplementary file 2 [file e-67-o3247-Isup2.hkl]

#
# h,k,l, Fc-squared, Fo-squared, sigma(Fo-squared) and status flag
#
data_I
_shelx_title ' han_10_0m in P 21/c'
_shelx_refln_list_code          4
_shelx_F_calc_maximum      145.75
_exptl_crystal_F_000       360.00
_reflns_d_resolution_high  0.8407
 
loop_
 _symmetry_equiv_pos_as_xyz
 'x, y, z'
 '-x, y+1/2, -z+1/2'
 '-x, -y, -z'
 'x, -y-1/2, z-1/2'
 
_cell_length_a     5.6010
_cell_length_b     8.2690
_cell_length_c    17.1180
_cell_angle_alpha  90.000
_cell_angle_beta   96.371
_cell_angle_gamma  90.000
 
_shelx_F_squared_multiplier     1.000
 
loop_
 _refln_index_h
 _refln_index_k
 _refln_index_l
 _refln_F_squared_calc
 _refln_F_squared_meas
 _refln_F_squared_sigma
 _refln_observed_status
   1   0   0     5238.85     6124.15    224.03 o
   2   0   0       29.56       37.83      1.80 o
   3   0   0       25.46       18.39      1.16 o
   4   0   0      817.58      790.63     39.79 o
   5   0   0      258.78      277.18     11.11 o
   6   0   0       53.63       69.84      3.73 o
   1   1   0      107.02      100.53      4.07 o
   2   1   0     1083.60     1116.39     23.27 o
   3   1   0      366.46      368.27      9.89 o
   4   1   0      156.12      148.05      3.19 o
   5   1   0        1.53        0.74      0.49 o
   6   1   0        5.85        9.81      1.00 o
   0   2   0     1505.33     1575.09     45.31 o
   1   2   0     3274.03     3581.37     99.45 o
   2   2   0       41.49       37.04      0.89 o
   3   2   0      370.87      450.86     23.45 o
   4   2   0       27.06       23.11      0.95 o
   5   2   0       12.58       14.27      1.09 o
   6   2   0        5.82        4.40      1.09 o
   1   3   0     2164.63     2273.34     40.32 o
   2   3   0      101.37      154.12      2.66 o
   3   3   0     1158.36     1243.44     20.05 o
   4   3   0      109.57      113.96      6.97 o
   5   3   0       77.48       80.61      2.47 o
   6   3   0      151.99      176.51      7.99 o
   0   4   0     1102.86     1127.04     25.63 o
   1   4   0      438.27      406.51      7.44 o
   2   4   0      206.29      213.83      3.66 o
   3   4   0       16.18       13.10      0.58 o
   4   4   0      167.42      165.69      3.37 o
   5   4   0      344.28      346.72      8.55 o
   6   4   0       25.47       45.76      3.08 o
   1   5   0      333.71      347.90      6.47 o
   2   5   0      103.43       89.26      1.95 o
   3   5   0        5.78        6.85      0.48 o
   4   5   0        0.08        0.72      0.68 o
   5   5   0       10.43       10.60      1.03 o
   0   6   0       58.06       56.62      2.32 o
   1   6   0      248.71      233.17      4.70 o
   2   6   0        0.28        0.81      0.30 o
   3   6   0        6.73        9.45      0.60 o
   4   6   0      131.60      122.61      2.72 o
   5   6   0        5.88       10.93      0.95 o
   1   7   0      218.74      235.27      5.34 o
   2   7   0      375.07      358.31      7.83 o
   3   7   0       50.58       53.59      1.51 o
   4   7   0       40.13       43.34      1.35 o
   0   8   0       21.17       21.85      1.41 o
   1   8   0       89.47       93.47      2.55 o
   2   8   0        7.78       11.20      1.28 o
   3   8   0        0.80        0.12      0.49 o
   1   9   0        3.27        3.50      0.64 o
   2   9   0        0.65        0.39      0.55 o
  -6   1   1       19.49       19.20      1.48 o
  -5   1   1       88.86      100.62      4.81 o
  -4   1   1       87.94       90.00      1.74 o
  -3   1   1      847.85      815.72     13.25 o
  -2   1   1     4133.96     4368.63     70.03 o
  -1   1   1       98.89      129.30      2.40 o
   0   1   1       29.89       40.68      0.86 o
   1   1   1     1314.60     1273.39     46.63 o
   2   1   1     2226.12     2240.41    100.57 o
   3   1   1       14.70        3.55      0.49 o
   4   1   1      126.27      129.23      2.33 o
   5   1   1        0.68        1.21      0.49 o
   6   1   1        3.71        3.09      0.73 o
  -6   2   1       76.52       67.74      2.63 o
  -5   2   1      278.26      321.21      6.64 o
  -4   2   1      194.23      182.56      3.21 o
  -3   2   1      213.83      231.84      3.92 o
  -2   2   1      579.56      608.22     21.98 o
  -1   2   1      256.09      266.57      4.35 o
   0   2   1      314.61      306.56      5.52 o
   1   2   1    21243.49    21418.53   1263.84 o
   2   2   1      547.31      629.46     14.38 o
   3   2   1       43.78       56.88      2.19 o
   4   2   1      217.96      205.35     10.52 o
   5   2   1      348.60      359.16     12.62 o
   6   2   1      200.61      234.14      6.98 o
  -6   3   1       19.97       24.42      2.18 o
  -5   3   1        4.09        6.04      0.77 o
  -4   3   1       24.22       24.13      1.02 o
  -3   3   1      412.18      430.80      8.54 o
  -2   3   1       26.31       35.33      0.76 o
  -1   3   1      386.04      399.13      6.50 o
   0   3   1        3.23        2.84      0.19 o
   1   3   1        0.91        2.42      0.22 o
   2   3   1      139.04      167.78      2.88 o
   3   3   1      383.33      411.21      8.16 o
   4   3   1       97.24       96.13      1.85 o
   5   3   1        1.23        8.22      1.28 o
   6   3   1       13.30       16.06      1.93 o
  -6   4   1        0.93        1.41      1.16 o
  -5   4   1       46.11       43.17      1.66 o
  -4   4   1        1.26        0.72      0.47 o
  -3   4   1        1.68        6.35      0.38 o
  -2   4   1      116.77      165.76      2.87 o
  -1   4   1       89.85      100.94      2.14 o
   0   4   1       77.58       92.50      1.65 o
   1   4   1      126.02      134.31      2.65 o
   2   4   1     1572.85     1669.14     26.68 o
   3   4   1       89.71       97.71      2.08 o
   4   4   1        9.27       15.32      0.93 o
   5   4   1      208.59      216.48      9.29 o
   6   4   1        1.15        0.13      1.03 o
  -5   5   1       18.50       20.67      1.20 o
  -4   5   1      365.41      354.23      6.77 o
  -3   5   1       65.17       67.46      1.61 o
  -2   5   1     1026.01     1074.84     19.38 o
  -1   5   1        0.14        1.27      0.22 o
   0   5   1      357.41      378.84      6.28 o
   1   5   1      237.59      246.65      4.70 o
   2   5   1      878.93      908.74     16.46 o
   3   5   1      262.65      226.36      4.44 o
   4   5   1       25.85       36.99      1.16 o
   5   5   1        4.44        2.06      1.03 o
  -5   6   1        4.88       10.78      0.99 o
  -4   6   1      398.96      393.49      7.53 o
  -3   6   1       38.09       31.61      0.99 o
  -2   6   1       31.18       26.29      0.88 o
  -1   6   1      444.70      428.77      9.14 o
   0   6   1      649.04      611.45     12.85 o
   1   6   1       49.16       46.93      1.20 o
   2   6   1       70.64       74.70      1.78 o
   3   6   1       75.84       79.75      1.88 o
   4   6   1        6.62        8.37      0.61 o
   5   6   1       49.85       46.17      3.09 o
  -4   7   1       78.27       77.59      3.34 o
  -3   7   1       23.82       24.16      1.13 o
  -2   7   1        4.11        7.55      0.68 o
  -1   7   1       10.20       13.97      0.82 o
   0   7   1       55.11       57.44      1.73 o
   1   7   1        7.70        7.84      0.64 o
   2   7   1        8.89        8.10      0.64 o
   3   7   1       83.62       81.09      2.02 o
   4   7   1       11.83        7.32      0.80 o
  -3   8   1       59.63       57.21      1.99 o
  -2   8   1       10.41        7.22      0.73 o
  -1   8   1       52.85       60.45      1.99 o
   0   8   1      169.66      158.40      3.92 o
   1   8   1       24.69       29.90      1.27 o
   2   8   1        9.33        6.70      1.48 o
   3   8   1        8.01        8.61      0.77 o
  -2   9   1        2.10        1.60      0.59 o
  -1   9   1       81.82       89.55      2.59 o
   0   9   1        8.44        9.10      0.82 o
   1   9   1        9.94       10.97      2.25 o
   2   9   1      110.74      124.76      4.38 o
  -6   0   2      159.80      172.43      7.47 o
  -5   0   2      150.03      146.74      3.87 o
  -4   0   2     1654.33     1607.58     47.51 o
  -3   0   2       67.11       64.69      1.76 o
  -2   0   2      602.15      621.31     14.26 o
  -1   0   2     8341.72     7164.88    845.52 o
   1   0   2      189.03      251.91      7.84 o
   2   0   2     4085.05     4083.76    308.59 o
   3   0   2     1542.93     1705.51     51.96 o
   5   0   2      297.29      307.64     12.28 o
   6   0   2      141.66      136.16      6.31 o
  -6   1   2       84.45       87.18      3.14 o
  -5   1   2      134.47      150.53      2.81 o
  -4   1   2        4.09        5.45      0.57 o
  -3   1   2       42.77       31.75      1.00 o
  -2   1   2     2068.18     2175.36     34.75 o
  -1   1   2     1360.37     1425.47     29.94 o
   0   1   2       43.34       35.61      0.72 o
   1   1   2      727.72      712.92     19.29 o
   3   1   2     1509.53     1661.97     26.70 o
   4   1   2       58.91       56.33      1.45 o
   5   1   2        5.20        4.43      0.68 o
   6   1   2       24.18       24.74      1.50 o
  -6   2   2       14.46       15.55      1.73 o
  -5   2   2       31.83       38.95      1.01 o
  -4   2   2       49.24       48.09      1.08 o
  -3   2   2        4.48        5.21      0.29 o
  -2   2   2       49.06       56.65      1.07 o
  -1   2   2      149.18      145.87      2.94 o
   0   2   2     3649.28     3381.28     57.70 o
   1   2   2     3512.49     3705.13     73.16 o
   2   2   2       34.59       22.57      0.53 o
   3   2   2      579.98      578.23     10.43 o
   4   2   2      167.88      155.65      4.61 o
   6   2   2       65.19       69.57      2.72 o
  -6   3   2        6.96        7.71      1.54 o
  -5   3   2       42.87       45.53      1.15 o
  -4   3   2        0.10        0.19      0.28 o
  -3   3   2     1004.35      995.42     16.09 o
  -2   3   2       36.05       35.42      0.79 o
  -1   3   2     2467.76     2503.61     39.77 o
   0   3   2       97.89      107.87      2.10 o
   1   3   2        6.52        6.03      0.34 o
   2   3   2     1858.77     2055.68     39.65 o
   3   3   2      863.87      885.82     14.33 o
   4   3   2      145.17      131.91      2.94 o
   5   3   2        2.58        4.11      1.03 o
   6   3   2       16.79       19.92      2.06 o
  -6   4   2      151.58      177.91      7.99 o
  -5   4   2      157.14      150.53      4.68 o
  -4   4   2       49.24       50.14      1.32 o
  -3   4   2      128.15      118.29      2.19 o
  -2   4   2       93.68      114.13      2.08 o
  -1   4   2     1149.01     1176.53     18.88 o
   0   4   2     1036.60     1027.37     19.47 o
   1   4   2       67.48       52.48      1.69 o
   2   4   2     1328.54     1443.10     25.80 o
   3   4   2       65.05       65.07      3.47 o
   4   4   2      340.18      371.11      8.92 o
   5   4   2       28.72       43.84      2.83 o
  -5   5   2        0.03       -0.11      0.33 o
  -4   5   2        0.01        0.13      0.33 o
  -3   5   2      223.29      223.20      4.39 o
  -2   5   2      233.95      227.20      4.41 o
  -1   5   2      108.86      116.40      2.38 o
   0   5   2        1.13        1.50      0.26 o
   1   5   2        5.96        3.73      0.36 o
   2   5   2      146.29      136.42      2.80 o
   3   5   2      130.81      132.90      2.76 o
   4   5   2      190.47      202.68      5.21 o
   5   5   2        0.17        0.00      0.90 o
  -5   6   2       10.70        8.48      0.69 o
  -4   6   2      142.49      145.65      3.14 o
  -3   6   2        0.29        0.86      0.37 o
  -2   6   2       25.48       28.58      0.91 o
  -1   6   2        0.64       -0.20      0.51 o
   0   6   2      347.18      356.08      7.70 o
   1   6   2      110.14      107.95      4.00 o
   2   6   2       33.91       33.29      1.06 o
   3   6   2       27.19       29.19      1.39 o
   4   6   2       46.52       52.92      1.95 o
   5   6   2       19.67       27.38      2.31 o
  -4   7   2       19.99       21.34      0.92 o
  -3   7   2      241.49      234.90      5.43 o
  -2   7   2      320.64      315.42      7.00 o
  -1   7   2      162.09      162.01      3.87 o
   0   7   2       78.05       77.86      2.09 o
   1   7   2        0.47        0.06      0.36 o
   2   7   2       93.37       95.45      2.50 o
   3   7   2      284.94      319.81      6.97 o
   4   7   2       36.20       33.35      1.74 o
  -3   8   2       27.28       27.16      1.22 o
  -2   8   2       13.09        8.28      0.84 o
  -1   8   2       66.88       68.82      4.12 o
   0   8   2      123.67      121.21      3.10 o
   1   8   2      112.09      115.95      4.76 o
   2   8   2       15.81       12.42      0.91 o
   3   8   2       10.47       12.00      0.86 o
  -2   9   2       27.83       31.35      1.41 o
  -1   9   2        3.66        5.60      0.73 o
   0   9   2       10.79        7.93      1.80 o
   1   9   2       26.89       28.87      1.27 o
   2   9   2        7.90        8.35      0.82 o
  -6   1   3      390.42      417.50     11.62 o
  -5   1   3        9.64       13.65      0.61 o
  -4   1   3      308.23      314.70      5.34 o
  -3   1   3      239.51      227.84      3.88 o
  -2   1   3     1662.22     1673.88     29.76 o
  -1   1   3       11.84        2.39      0.13 o
   0   1   3      327.19      352.44      5.74 o
   1   1   3       71.12       64.65      1.47 o
   2   1   3      308.31      253.58      4.16 o
   4   1   3      558.21      610.12     16.36 o
   5   1   3       47.44       57.16      2.23 o
   6   1   3       24.43       28.47      1.59 o
  -6   2   3        1.26       -0.26      0.64 o
  -5   2   3      559.56      573.55      9.52 o
  -4   2   3      123.82      121.53      2.27 o
  -3   2   3      816.21      805.75     14.51 o
  -2   2   3        3.68        4.34      0.24 o
  -1   2   3      444.61      445.88      7.25 o
   0   2   3     8096.48     7857.70    181.79 o
   1   2   3      579.50      579.90     13.61 o
   2   2   3      315.96      332.04      5.41 o
   3   2   3       67.60       76.27      1.58 o
   4   2   3      617.08      656.43     17.52 o
   5   2   3      175.59      209.97      6.20 o
   6   2   3       35.64       42.94      2.96 o
  -6   3   3      151.92      156.67      7.09 o
  -5   3   3       13.16       13.85      0.64 o
  -4   3   3       47.87       48.16      1.11 o
  -3   3   3       14.78       14.39      0.87 o
  -2   3   3      280.15      251.83      5.06 o
  -1   3   3     1961.11     1931.65     30.77 o
   0   3   3        0.63        0.37      0.10 o
   1   3   3       43.65       55.34      1.14 o
   2   3   3      736.48      699.45     11.31 o
   3   3   3       65.69       70.60      1.37 o
   4   3   3        1.72        2.87      0.52 o
   6   3   3       10.96       11.69      1.67 o
  -6   4   3       18.40       15.29      1.80 o
  -5   4   3        9.51       11.75      0.69 o
  -4   4   3        5.48        5.73      0.59 o
  -3   4   3      243.44      249.99      4.31 o
  -2   4   3       41.12       35.80      0.83 o
  -1   4   3       47.14       49.27      0.99 o
   0   4   3       84.88       84.21      1.82 o
   1   4   3     3267.80     3332.71     55.67 o
   2   4   3      542.76      569.60     12.25 o
   3   4   3       25.10       28.76      0.85 o
   4   4   3        1.43        1.33      0.64 o
   5   4   3      103.07      103.89      5.15 o
  -5   5   3        3.73        3.09      0.51 o
  -4   5   3        8.46        7.76      0.58 o
  -3   5   3      184.49      193.77      3.89 o
  -2   5   3      700.61      671.30     12.23 o
  -1   5   3      297.23      288.74      4.87 o
   0   5   3      157.23      159.18      3.12 o
   1   5   3      391.15      392.01      7.30 o
   2   5   3       39.91       41.78      1.61 o
   3   5   3      433.45      451.18     10.73 o
   4   5   3      208.52      244.32      6.39 o
   5   5   3        0.47        0.13      0.90 o
  -5   6   3      174.76      178.72      3.84 o
  -4   6   3      103.73      110.45      2.53 o
  -3   6   3        0.32        0.58      0.34 o
  -2   6   3       84.14       83.03      1.91 o
  -1   6   3        6.34        7.80      0.59 o
   0   6   3      536.12      509.03     10.78 o
   1   6   3      191.82      184.41      3.66 o
   2   6   3        0.04        0.99      0.36 o
   3   6   3      102.82       98.21      2.20 o
   4   6   3        9.44        9.66      0.83 o
   5   6   3      123.58      126.83      6.18 o
  -4   7   3        0.24       -0.55      0.37 o
  -3   7   3        2.75        3.32      0.59 o
  -2   7   3        5.75        8.88      0.84 o
  -1   7   3       60.21       53.98      1.68 o
   0   7   3        7.22        6.95      0.64 o
   1   7   3        7.81        9.71      0.73 o
   2   7   3       15.63       20.94      0.91 o
   3   7   3      110.88      104.02      2.43 o
   4   7   3       12.98       11.23      1.02 o
  -3   8   3        0.01        1.22      0.55 o
  -2   8   3       20.12       17.34      1.00 o
  -1   8   3      156.09      141.27      3.55 o
   0   8   3       18.21       20.81      1.04 o
   1   8   3       24.67       22.66      1.09 o
   2   8   3      101.25       90.23      2.55 o
   3   8   3        2.74        2.83      0.59 o
  -2   9   3       79.35       80.60      3.73 o
  -1   9   3      116.01      129.50      3.41 o
   0   9   3       36.67       29.70      1.27 o
   1   9   3       67.40       65.49      2.09 o
   2   9   3       56.64       59.51      2.00 o
  -6   0   4      450.03      435.92     10.52 o
  -5   0   4        0.11        0.41      0.49 o
  -4   0   4     1172.56     1091.87     25.02 o
  -3   0   4       41.63       44.97      1.33 o
  -2   0   4      224.15      251.75      6.30 o
  -1   0   4      985.86      981.47     26.75 o
   0   0   4      142.37      142.32      3.07 o
   1   0   4     3272.72     3361.27    164.16 o
   2   0   4     1196.47      798.96     44.92 o
   3   0   4      178.20      176.89      4.27 o
   5   0   4      260.97      291.71     11.76 o
   6   0   4      316.77      417.01     16.67 o
  -6   1   4       12.83       12.71      0.68 o
  -5   1   4      875.66      893.11     14.61 o
  -4   1   4      542.52      542.74      8.98 o
  -3   1   4      503.76      503.01      8.27 o
  -2   1   4        1.73        2.02      0.33 o
  -1   1   4     2668.15     2514.13     37.40 o
   0   1   4      687.31      714.97     11.55 o
   1   1   4     1242.79     1207.09     31.38 o
   2   1   4       92.51      136.44      2.28 o
   3   1   4      438.15      340.14      5.61 o
   6   1   4       19.28       23.73      1.54 o
  -6   2   4       31.32       31.45      1.17 o
  -5   2   4      122.41      121.88      2.37 o
  -4   2   4        8.79       11.71      0.56 o
  -3   2   4      174.74      192.44      3.34 o
  -2   2   4        7.76        4.71      0.28 o
  -1   2   4      606.60      610.09      9.41 o
   0   2   4       22.19       17.15      0.41 o
   1   2   4        1.88        6.69      0.38 o
   2   2   4      645.25      686.94     24.09 o
   3   2   4       27.45       29.21      0.74 o
   5   2   4       54.39       60.82      3.28 o
   6   2   4        3.90        3.60      1.16 o
  -6   3   4       22.03       20.18      1.23 o
  -5   3   4       54.52       60.81      1.43 o
  -3   3   4      516.49      472.44      7.81 o
  -2   3   4     1280.11     1320.00     21.09 o
  -1   3   4     1665.07     1650.74     26.36 o
   0   3   4       37.92       43.62      1.07 o
   1   3   4        0.38        1.08      0.29 o
   2   3   4     1091.56     1147.42     18.44 o
   3   3   4      407.53      403.11      6.65 o
   4   3   4        9.48        8.09      4.88 o
   5   3   4      105.24       78.67      6.57 o
   6   3   4        4.99        3.73      1.28 o
  -6   4   4        1.47        0.75      0.77 o
  -5   4   4       92.40      100.78      2.94 o
  -4   4   4      651.42      647.87     12.82 o
  -3   4   4       50.56       48.42      1.08 o
  -2   4   4       10.98       13.15      0.48 o
  -1   4   4      399.75      413.03      6.79 o
   0   4   4      369.03      334.48      5.32 o
   1   4   4     2665.79     2663.63     44.72 o
   2   4   4       22.49       24.26      1.83 o
   3   4   4        4.25        6.90      0.45 o
   4   4   4        2.10        4.37      1.03 o
   5   4   4      167.63      102.73      7.86 o
  -5   5   4        1.47        0.95      0.42 o
  -4   5   4       49.14       53.27      1.46 o
  -3   5   4        9.31       11.65      0.58 o
  -2   5   4        5.48        5.54      0.52 o
  -1   5   4       68.68       65.26      1.31 o
   0   5   4      257.23      250.04      4.74 o
   1   5   4       39.42       45.08      1.21 o
   2   5   4       14.63       21.79      0.80 o
   3   5   4       81.92       70.73      1.66 o
   4   5   4       46.78       50.28      3.09 o
   5   5   4        0.02       -1.35      0.90 o
  -5   6   4       29.17       29.45      1.40 o
  -4   6   4       19.49       24.57      0.98 o
  -3   6   4       61.32       58.72      1.52 o
  -2   6   4        8.30        6.35      0.49 o
  -1   6   4        4.87        2.60      0.45 o
   0   6   4      161.47      162.03      3.58 o
   1   6   4        4.41        7.37      0.47 o
   2   6   4      474.84      434.04      8.15 o
   3   6   4       91.67       92.38      2.75 o
   4   6   4        0.23        1.80      1.03 o
  -4   7   4       15.35       14.90      0.95 o
  -3   7   4       86.49       84.32      2.41 o
  -2   7   4      184.44      186.03      4.42 o
  -1   7   4       92.36       84.88      2.32 o
   0   7   4      101.09       95.92      2.50 o
   1   7   4        0.05       -0.13      0.36 o
   2   7   4      222.47      226.94      5.23 o
   3   7   4       57.99       66.52      2.70 o
   4   7   4      222.15      232.97     10.06 o
  -3   8   4      116.28      109.68      3.00 o
  -2   8   4       69.35       60.63      1.95 o
  -1   8   4       43.60       40.54      1.50 o
   0   8   4        0.65        0.84      0.45 o
   1   8   4      468.46      492.64     14.59 o
   2   8   4        0.86        0.32      0.45 o
   3   8   4       45.36       32.92      1.93 o
  -2   9   4        2.31        4.34      0.68 o
  -1   9   4        0.44        2.29      1.35 o
   0   9   4        4.27        5.01      0.73 o
   1   9   4        0.25        0.26      0.55 o
   2   9   4        0.07       -0.68      0.45 o
  -6   1   5       47.63       44.27      1.22 o
  -5   1   5       46.70       48.46      1.21 o
  -4   1   5      154.44      146.51      2.47 o
  -3   1   5      312.44      302.53      5.00 o
  -2   1   5      630.57      611.14      9.25 o
  -1   1   5       42.60       59.96      1.08 o
   0   1   5     3068.05     2860.96     56.85 o
   1   1   5       18.66       26.98      0.81 o
   2   1   5      735.87      701.74     26.90 o
   3   1   5      656.72      351.59     14.40 o
   5   1   5        5.48        4.88      1.49 o
   6   1   5        0.29       -0.25      0.68 o
  -6   2   5       74.98       84.60      2.10 o
  -5   2   5      404.89      387.26      6.63 o
  -4   2   5      104.27      101.80      1.99 o
  -3   2   5     1690.42     1732.22     26.94 o
  -2   2   5      361.44      400.21      6.38 o
  -1   2   5      242.83      223.19      3.50 o
   0   2   5     3320.56     3344.44     54.89 o
   1   2   5      308.59      281.44      4.77 o
   2   2   5      587.97      580.06      9.02 o
   4   2   5        3.15        5.01      1.39 o
   5   2   5      176.27      183.10      5.56 o
   6   2   5       59.01       73.95      4.24 o
  -6   3   5        2.55        2.91      0.48 o
  -4   3   5      206.43      203.77      3.64 o
  -3   3   5      905.16      897.98     16.92 o
  -2   3   5      377.32      352.23      5.85 o
  -1   3   5       45.63       43.61      1.15 o
   0   3   5      100.04      110.83      1.79 o
   1   3   5       89.68      108.14      1.74 o
   2   3   5      151.47      156.52      2.86 o
  -6   4   5        0.81        0.53      0.62 o
  -5   4   5        6.32        6.08      0.71 o
  -4   4   5      226.35      219.30      3.89 o
  -3   4   5       71.98       74.07      1.80 o
  -2   4   5       10.44        8.47      0.41 o
  -1   4   5     1102.17     1168.17     18.80 o
   0   4   5      168.81      179.63      2.95 o
   1   4   5      123.81      117.53      2.52 o
   2   4   5        7.03        5.57      0.37 o
   3   4   5       52.44       46.12      1.57 o
  -5   5   5        0.07        0.90      0.48 o
  -4   5   5        1.60        1.03      0.36 o
  -3   5   5       53.95       53.26      1.37 o
  -2   5   5      621.86      581.66      9.63 o
  -1   5   5      502.24      512.51      8.45 o
   0   5   5      115.45      131.93      2.57 o
   1   5   5       66.31       85.53      1.74 o
   2   5   5       62.19       61.42      1.72 o
   3   5   5      324.28      349.14      8.42 o
   4   5   5      136.18      139.27      6.44 o
  -5   6   5        8.22        8.12      0.73 o
  -4   6   5      121.60      123.24      2.78 o
  -3   6   5       21.85       21.05      0.83 o
  -2   6   5      214.14      218.84      4.98 o
  -1   6   5      355.95      352.81      7.65 o
   0   6   5       58.53       49.88      1.93 o
   1   6   5       50.84       46.76      1.53 o
   2   6   5     1479.64     1514.34     25.65 o
   3   6   5      124.19      119.93      3.40 o
   4   6   5       72.47       71.53      3.99 o
  -4   7   5        1.06        1.09      0.49 o
  -3   7   5       46.78       50.75      1.72 o
  -2   7   5        3.44        3.17      0.55 o
  -1   7   5       13.81       16.15      0.91 o
   0   7   5        3.10        1.35      0.58 o
   1   7   5       14.20       15.75      0.82 o
   2   7   5        0.03        2.62      0.48 o
   3   7   5        1.10        0.57      0.77 o
   4   7   5        0.56        0.77      1.16 o
  -3   8   5       40.71       45.40      1.80 o
  -2   8   5        1.54        2.75      0.59 o
  -1   8   5        4.21        6.55      1.54 o
   0   8   5       44.05       52.43      2.89 o
   1   8   5      355.11      345.82      9.19 o
   2   8   5       28.11       20.16      1.04 o
   3   8   5       53.56       40.25      2.19 o
  -2   9   5      119.21      125.66      3.41 o
  -1   9   5      145.91      147.47      5.80 o
   0   9   5       40.72       42.60      1.86 o
   1   9   5       24.08       27.71      1.27 o
  -6   0   6       35.89       32.23      1.54 o
  -5   0   6      615.13      600.48     14.14 o
  -4   0   6      281.05      269.29      5.56 o
  -3   0   6        5.67        0.06      0.27 o
  -2   0   6     4636.50     4324.10     85.77 o
  -1   0   6     1439.61     1480.33     50.27 o
   0   0   6     1441.59     1394.47     29.20 o
   1   0   6     5594.98     5317.93    161.96 o
   2   0   6      200.80      193.18     28.86 o
   5   0   6       96.65      127.96      5.92 o
   6   0   6       82.29      102.81      5.28 o
  -6   1   6      164.76      169.63      3.63 o
  -5   1   6       63.38       64.23      1.66 o
  -4   1   6       83.44       76.25      1.57 o
  -3   1   6      224.44      205.45      3.51 o
  -2   1   6     1086.09     1097.74     16.23 o
  -1   1   6      257.90      242.12      3.80 o
   0   1   6       11.11       14.32      0.52 o
   1   1   6        1.68        0.12      0.18 o
   2   1   6       83.41      128.99      8.12 o
   3   1   6      240.01      259.53      7.27 o
   5   1   6      208.64      213.49      6.43 o
   6   1   6       62.14       67.19      2.77 o
  -6   2   6       14.46       13.38      0.74 o
  -5   2   6      108.60      104.58      2.14 o
  -3   2   6      189.75      195.09      3.33 o
  -2   2   6       21.89       18.99      0.61 o
  -1   2   6      221.75      248.46      3.73 o
   0   2   6     1691.20     1822.19     31.22 o
   1   2   6       38.52       39.25      1.10 o
   2   2   6      299.26      327.57      5.12 o
   4   2   6        2.53        5.00      0.66 o
  -6   3   6      111.42      116.65      2.46 o
  -5   3   6      280.97      280.15      4.94 o
  -4   3   6      730.89      700.53     11.53 o
  -3   3   6        0.59       -0.05      0.22 o
  -2   3   6      688.64      661.41     11.96 o
  -1   3   6     1102.77     1099.32     21.59 o
   0   3   6      129.70      137.67      2.20 o
   1   3   6       51.52       61.15      1.08 o
   2   3   6       37.66       43.15      0.88 o
  -5   4   6      107.44      115.82      2.66 o
  -4   4   6      351.10      335.63      5.77 o
  -3   4   6      215.34      205.95      3.65 o
  -2   4   6       10.75       12.63      0.50 o
  -1   4   6       25.31       36.10      0.78 o
   0   4   6     1355.48     1447.20     21.49 o
   1   4   6      437.04      388.71      7.84 o
   2   4   6       60.83       55.13      2.45 o
   4   4   6       88.68       84.90      8.62 o
  -5   5   6       14.13       14.65      0.81 o
  -4   5   6       22.54       19.66      0.83 o
  -3   5   6      229.52      224.76      4.45 o
  -2   5   6      452.09      438.39      7.31 o
  -1   5   6       62.18       63.30      1.27 o
   0   5   6       64.21       72.40      1.59 o
   1   5   6       17.00       18.94      0.65 o
   2   5   6       35.58       29.81      1.14 o
   3   5   6       65.96       65.23      2.09 o
  -5   6   6       28.30       28.14      1.19 o
  -4   6   6       41.69       38.32      1.24 o
  -3   6   6       20.34       20.18      0.85 o
  -2   6   6      200.80      198.52      4.61 o
  -1   6   6      170.89      172.08      4.06 o
   0   6   6      127.89      122.90      2.60 o
   1   6   6        1.17        2.19      1.02 o
   2   6   6      331.17      350.91     12.21 o
   3   6   6       17.05       18.46      1.05 o
  -4   7   6        3.88        4.11      1.28 o
  -3   7   6       70.35       68.52      2.09 o
  -2   7   6       57.89       51.74      1.68 o
  -1   7   6      327.79      331.44      7.36 o
   0   7   6      351.56      354.96      7.78 o
   1   7   6      148.31      150.64      3.19 o
   2   7   6       57.92       62.70      1.61 o
   3   7   6      104.37      102.92      3.09 o
  -3   8   6       30.79       34.45      1.45 o
  -2   8   6        0.20       -0.58      0.45 o
  -1   8   6        5.73        3.82      0.64 o
   0   8   6      190.50      196.59      4.70 o
   1   8   6        1.55        2.35      0.59 o
   2   8   6       10.19       15.62      0.91 o
   3   8   6      172.43      165.73      5.80 o
  -2   9   6        0.29        0.73      0.59 o
  -1   9   6       21.05       20.83      1.22 o
   0   9   6       24.87       24.20      1.22 o
   1   9   6       17.24       16.73      1.04 o
  -6   1   7       55.73       58.03      1.47 o
  -5   1   7      164.39      163.24      3.07 o
  -4   1   7        7.59        6.47      0.63 o
  -3   1   7      112.69      104.08      2.47 o
  -2   1   7      951.60      940.55     14.15 o
  -1   1   7     1579.92     1539.30     25.03 o
   0   1   7     1289.08     1271.67     18.84 o
   1   1   7      940.64      963.25     16.28 o
   2   1   7      186.85      190.48      8.40 o
   4   1   7      137.56       78.58      4.01 o
  -6   2   7       53.42       54.50      1.42 o
  -5   2   7       26.45       29.07      1.93 o
  -4   2   7      777.00      759.87     12.50 o
  -3   2   7      144.14      132.63      2.38 o
  -2   2   7       31.02       39.25      0.85 o
  -1   2   7        9.21       13.07      0.73 o
   0   2   7        2.00        2.43      0.32 o
   1   2   7     1976.56     2105.85     39.01 o
   2   2   7      970.53      933.33     23.65 o
   4   2   7       17.48       19.77      1.86 o
  -6   3   7       13.35       15.89      0.79 o
  -5   3   7      141.70      138.42      2.70 o
  -4   3   7      441.47      437.97      7.38 o
  -3   3   7       41.36       44.91      1.79 o
  -2   3   7       93.98       91.80      1.71 o
  -1   3   7      389.32      396.20      6.63 o
   0   3   7        7.54        6.03      0.60 o
   1   3   7        3.14        5.93      0.34 o
   2   3   7        2.06        0.11      0.19 o
   3   3   7      160.53      254.66     10.81 o
  -5   4   7       84.06       86.58      2.13 o
  -4   4   7       31.51       30.32      0.90 o
  -3   4   7       85.15       74.51      1.57 o
  -2   4   7       46.72       46.92      1.58 o
  -1   4   7      255.65      261.83      4.14 o
   0   4   7       88.74       89.85      1.59 o
   1   4   7      181.96      174.48      4.15 o
   2   4   7       87.33       90.86      2.17 o
   3   4   7      666.99      405.90     30.85 o
   4   4   7       87.34       93.37      3.97 o
   5   4   7       26.42       39.08      2.83 o
  -5   5   7       57.47       62.66      1.76 o
  -4   5   7      137.39      132.67      2.91 o
  -3   5   7      969.88      950.64     15.52 o
  -2   5   7       32.75       31.02      0.98 o
  -1   5   7      308.21      292.87      5.34 o
   0   5   7      293.25      297.80      5.15 o
   1   5   7       52.87       54.50      1.21 o
   2   5   7      443.23      454.20     11.26 o
   3   5   7      113.16       78.31      6.18 o
  -4   6   7      102.72       99.71      2.39 o
  -3   6   7      127.76      136.07      2.97 o
  -2   6   7       87.80       83.25      2.32 o
  -1   6   7       85.57       83.98      1.93 o
   0   6   7      173.41      160.64      3.01 o
   1   6   7      711.40      733.83     12.19 o
   2   6   7       27.30       31.77      1.33 o
   3   6   7       27.94       17.48      3.09 o
   4   6   7        8.57       10.80      4.69 o
  -4   7   7        2.24        2.91      0.64 o
  -3   7   7      106.54      108.76      2.96 o
  -2   7   7      119.49      123.69      3.18 o
  -1   7   7       53.12       59.40      1.86 o
   0   7   7       33.00       35.44      2.23 o
   1   7   7      112.96      141.85      5.84 o
   2   7   7       39.91       50.04      2.38 o
  -3   8   7       36.22       31.54      1.41 o
  -2   8   7        3.96        4.54      0.68 o
  -1   8   7        0.28       -0.11      0.49 o
   0   8   7      141.02      144.76      3.64 o
   1   8   7        6.41        7.73      0.73 o
   2   8   7      102.29      102.85      3.99 o
  -1   9   7       21.20       20.44      1.22 o
   0   9   7       70.62       80.92      3.22 o
   1   9   7        1.94        0.77      0.55 o
  -6   0   8       50.32       50.29      1.92 o
  -5   0   8      206.32      211.47      5.46 o
  -4   0   8      485.69      457.45     13.33 o
  -3   0   8     1683.85     1619.51     35.43 o
  -2   0   8       36.46       52.36      1.47 o
  -1   0   8      410.04      405.16      8.78 o
   0   0   8     2906.62     2807.04     74.22 o
   1   0   8      276.86      395.70      8.42 o
   2   0   8     1169.17     1194.52    129.51 o
   5   0   8        0.03       -0.34      0.83 o
  -6   1   8       24.97       73.78     10.15 o
  -5   1   8       12.59       35.86      7.84 o
  -4   1   8       15.47       15.67      0.89 o
  -3   1   8      135.68      138.19      2.47 o
  -2   1   8        8.21       23.26      7.20 o
  -1   1   8     1243.39     1274.39     18.92 o
   0   1   8       17.43       18.53      0.48 o
   1   1   8      829.50      807.98     14.02 o
   2   1   8      722.63      655.26     21.57 o
   3   1   8       58.84       70.36      2.41 o
   4   1   8      125.06      153.42      6.88 o
   5   1   8       45.14       79.17      3.00 o
  -5   2   8        8.72        6.80      2.25 o
  -4   2   8       52.83       52.54      1.23 o
  -3   2   8        0.20        0.13      0.22 o
  -2   2   8      345.45      374.21      5.91 o
  -1   2   8     1412.41     1523.21     23.51 o
   0   2   8      367.39      383.35      6.38 o
   1   2   8      234.96      277.70      4.66 o
   2   2   8        3.40      126.05      8.22 o
   3   2   8      218.12      125.05      5.30 o
  -6   3   8       50.19       53.05      1.44 o
  -5   3   8       13.87       12.14      0.67 o
  -4   3   8       34.63       32.47      0.94 o
  -3   3   8       27.00       24.46      0.81 o
  -2   3   8      461.57      433.65      6.69 o
  -1   3   8      228.81      227.93      3.94 o
   0   3   8      757.87      731.50     10.99 o
   1   3   8       65.48       78.43      1.36 o
   2   3   8       21.78       17.19      0.84 o
   3   3   8      567.45      171.17     12.30 o
   4   3   8      169.59      173.92      6.32 o
  -5   4   8      117.15      104.01      2.20 o
  -4   4   8       41.49       45.79      1.29 o
  -3   4   8      341.74      331.27      5.45 o
  -2   4   8      100.99      105.53      3.50 o
  -1   4   8      153.75      167.64      2.74 o
   0   4   8       78.06       74.39      1.36 o
   1   4   8      251.78      234.08      4.03 o
   2   4   8     1201.41     1201.45     38.65 o
   3   4   8       45.40      653.90     26.55 o
  -5   5   8        3.94        4.11      0.64 o
  -4   5   8      162.40      152.51      3.82 o
  -3   5   8      429.25      410.46      6.98 o
  -2   5   8       13.72       11.25      0.60 o
  -1   5   8        7.88        9.71      0.52 o
   0   5   8      129.99      129.93      2.48 o
   1   5   8      352.94      356.04      7.30 o
   2   5   8       59.80       93.60      8.02 o
  -4   6   8      101.37       95.38      2.73 o
  -3   6   8        3.07        6.30      0.90 o
  -2   6   8       35.88       30.77      1.22 o
  -1   6   8       11.70       11.40      0.60 o
   0   6   8       18.01       20.19      0.74 o
   1   6   8      266.99      253.74      8.92 o
   2   6   8        3.08        0.75      0.42 o
   4   6   8        4.48        7.48      1.44 o
  -4   7   8       34.81       40.07      1.63 o
  -3   7   8        4.93        7.50      0.77 o
  -2   7   8      681.49      666.13     14.18 o
  -1   7   8       34.26       34.36      1.61 o
   0   7   8       16.90       17.86      0.91 o
   1   7   8       36.89       39.18      1.13 o
   2   7   8       26.45       27.09      2.43 o
   3   7   8      148.49       63.77      5.93 o
  -3   8   8       48.50       47.59      1.77 o
  -2   8   8        0.04       -0.46      0.77 o
  -1   8   8       12.67       14.17      0.95 o
   0   8   8       40.91       48.74      2.57 o
   1   8   8       82.38       79.35      2.15 o
   2   8   8       62.38       71.29      6.95 o
   0   9   8        4.37        7.85      1.03 o
  -6   1   9      138.46      142.40      4.44 o
  -5   1   9       70.60       64.67      1.49 o
  -4   1   9        0.03        0.18      1.62 o
  -3   1   9      192.12      188.83      3.22 o
  -2   1   9      486.82      485.47      7.18 o
  -1   1   9       98.87       86.77      1.51 o
   0   1   9      366.34      384.45      5.86 o
   1   1   9       73.85       88.25      2.53 o
   2   1   9       94.42      225.75     19.97 o
   3   1   9      152.30       88.69      4.42 o
   4   1   9      159.71      103.27      5.06 o
   5   1   9       68.39       69.32      2.50 o
  -6   2   9       52.09       55.27      1.63 o
  -5   2   9       13.66       11.23      0.63 o
  -4   2   9      235.25      227.65      4.00 o
  -3   2   9      331.52      296.27      4.99 o
  -2   2   9      755.21      788.08     11.94 o
  -1   2   9       16.08       18.19      0.94 o
   0   2   9      765.49      784.33     11.77 o
   1   2   9     1592.44     1606.05     25.71 o
   2   2   9        0.60        0.61      0.47 o
   3   2   9      904.65      413.73     56.89 o
   4   2   9      168.45      216.68     24.05 o
  -5   3   9       34.66       30.43      1.09 o
  -4   3   9        5.77        2.41      8.99 o
  -3   3   9        8.87        7.76      1.14 o
  -2   3   9      162.43      163.42      2.76 o
  -1   3   9       47.11       31.43      0.78 o
   0   3   9      500.66      544.69      9.59 o
   1   3   9        0.29        1.13      0.34 o
   2   3   9       71.14       76.85      2.11 o
   3   3   9       87.97      605.34     24.62 o
   5   3   9       30.90       27.25      2.44 o
  -5   4   9        4.59        5.89      0.70 o
  -4   4   9       16.18       12.80      1.31 o
  -3   4   9       91.23       81.07      2.04 o
  -1   4   9      439.56      432.77      6.67 o
   0   4   9      474.47      478.37      7.29 o
   1   4   9       14.64       25.60      1.24 o
   2   4   9      469.59      530.08     30.79 o
   3   4   9       75.02       46.05      3.13 o
   4   4   9       14.45       16.58      1.80 o
  -5   5   9       13.72       15.39      3.05 o
  -4   5   9       14.45       14.30      3.49 o
  -3   5   9       57.45       59.27      1.42 o
  -2   5   9      412.43      396.53      7.47 o
  -1   5   9      670.15      660.44     11.61 o
   0   5   9        5.00        4.12      0.73 o
   1   5   9       25.11       25.57      1.07 o
   2   5   9        9.15        6.71      2.13 o
  -4   6   9      215.95      201.84      4.26 o
  -3   6   9        4.05        7.62      0.77 o
  -2   6   9       26.03       25.59      1.13 o
  -1   6   9        8.35        6.75      0.51 o
   0   6   9      103.22      100.44      2.07 o
   1   6   9       34.73       42.69      1.12 o
   2   6   9      119.11      111.98      2.71 o
   3   6   9       48.11       19.03      3.34 o
   4   6   9        0.13        0.44      0.99 o
  -3   7   9      313.70      291.08      6.67 o
  -2   7   9      225.09      220.09      5.20 o
  -1   7   9        4.56        6.10      0.64 o
   0   7   9       21.89       24.02      1.04 o
   1   7   9       55.50       55.56      1.36 o
   2   7   9       19.34       18.39      1.00 o
  -2   8   9       14.85       20.93      1.13 o
  -1   8   9       24.40       31.87      1.32 o
   0   8   9        4.20        3.49      0.64 o
   1   8   9       15.91       19.36      1.56 o
   2   8   9       58.33       67.39      6.17 o
  -6   0  10        5.86        7.93      2.44 o
  -5   0  10      218.03      218.40      5.70 o
  -4   0  10      138.27      116.41      3.13 o
  -3   0  10      309.44      316.09      7.33 o
  -2   0  10       13.96       12.12      0.84 o
  -1   0  10       51.14       44.80      1.27 o
   0   0  10       15.49       24.82      1.27 o
   1   0  10     1369.42     1388.97     29.19 o
   2   0  10      853.03      693.29     42.32 o
  -6   1  10       60.48       70.53      1.75 o
  -5   1  10       74.44       72.84      1.71 o
  -4   1  10        7.47       24.28      5.85 o
  -3   1  10       13.83        8.10      0.56 o
  -2   1  10      258.45      247.05      4.23 o
  -1   1  10      412.41      430.07      6.59 o
   0   1  10       64.47       60.68      1.11 o
   1   1  10      122.50      141.05      2.68 o
   2   1  10       63.24       68.50      3.68 o
   3   1  10      112.44      144.32      4.59 o
   4   1  10       89.00      207.22      9.15 o
  -5   2  10       25.60       30.27      1.36 o
  -4   2  10       34.13       33.81      0.98 o
  -3   2  10       37.40       41.06      1.16 o
  -1   2  10       64.25       59.71      1.15 o
   0   2  10      168.13      161.36      2.61 o
   2   2  10       57.46       59.51      3.19 o
   3   2  10      252.35      844.44     93.10 o
   4   2  10      117.66      188.57      8.51 o
  -5   3  10      232.48      233.86      5.00 o
  -4   3  10       20.18       19.07      0.84 o
  -3   3  10       50.48       48.39      1.14 o
  -2   3  10      107.65      103.01      1.93 o
  -1   3  10     1052.65     1046.83     16.29 o
   0   3  10      367.92      369.51      6.67 o
   1   3  10       17.93       17.64      0.87 o
   2   3  10      420.88      405.93     11.35 o
   3   3  10        5.32       56.70      3.49 o
  -5   4  10       45.93       51.27      2.02 o
  -4   4  10      148.55      141.08      3.10 o
  -3   4  10      205.83      201.46      3.59 o
  -2   4  10      105.41       92.62      1.77 o
  -1   4  10       12.15       17.31      0.80 o
   0   4  10      276.48      258.67      4.48 o
   1   4  10      292.81      293.68      6.07 o
   2   4  10      236.74      258.37      8.77 o
   3   4  10       14.14       68.30      3.95 o
   4   4  10       13.88       17.82      1.70 o
  -5   5  10        5.15        7.83      0.89 o
  -4   5  10        3.84        3.10      1.12 o
  -3   5  10      253.12      245.84      4.34 o
  -2   5  10      115.92      108.70      2.55 o
  -1   5  10       27.36       37.41      1.58 o
   0   5  10        9.13        9.67      0.78 o
   1   5  10       19.50       21.27      0.90 o
   2   5  10        1.56        2.36      0.82 o
  -4   6  10       78.53       83.57      2.35 o
  -3   6  10        6.70        6.31      0.73 o
  -2   6  10       31.62       28.01      1.00 o
  -1   6  10        3.32        1.67      0.41 o
   0   6  10        1.87        1.68      0.36 o
   1   6  10      101.19      101.90      2.52 o
   2   6  10        9.93       19.40      2.15 o
   3   6  10       42.74       42.47      7.52 o
  -3   7  10       37.03       41.34      1.63 o
  -2   7  10        2.23        3.36      0.77 o
  -1   7  10      178.49      175.55      4.24 o
   0   7  10      143.58      147.11      3.00 o
   1   7  10        0.02       -0.66      0.54 o
   2   7  10        4.20        2.33      0.99 o
  -2   8  10        0.30       -0.77      0.51 o
  -1   8  10       11.20       13.59      0.95 o
   0   8  10       44.79       48.12      1.68 o
   1   8  10       77.08       73.37      4.18 o
  -4   1  11      112.97      110.87      2.21 o
  -3   1  11       39.05       49.25      1.16 o
  -2   1  11       47.16       41.09      0.99 o
  -1   1  11      130.68      127.69      2.16 o
   0   1  11      609.77      593.51      9.00 o
   1   1  11      141.34      139.18      3.46 o
   2   1  11        8.16       16.08      1.48 o
   3   1  11      366.91      245.18     15.80 o
   4   1  11       82.19       85.20      2.57 o
   5   1  11       44.27       55.55      2.50 o
  -5   2  11       73.14       76.45      2.51 o
  -4   2  11      306.02      302.33      5.22 o
  -3   2  11      301.83      274.70      4.70 o
  -2   2  11      197.61      205.26      3.52 o
  -1   2  11        4.27        5.91      0.43 o
   0   2  11      309.84      315.95      4.86 o
   1   2  11      120.85      116.58      2.96 o
   2   2  11      554.99      538.97     11.92 o
   3   2  11       59.07      194.21      8.64 o
   4   2  11       41.25      116.29      5.82 o
  -5   3  11        0.28        0.36      0.41 o
  -4   3  11      104.06      106.83      2.19 o
  -3   3  11        0.83        1.40      0.50 o
  -2   3  11      567.04      524.31      8.70 o
  -1   3  11       17.58       17.01      0.57 o
   0   3  11        2.78        5.53      0.58 o
   1   3  11       28.61       29.14      0.84 o
   3   3  11       12.90        2.93      2.63 o
  -5   4  11       50.67       56.51      2.33 o
  -4   4  11       34.60       37.73      1.10 o
  -3   4  11      381.16      366.52      6.21 o
  -2   4  11       37.43       36.58      0.96 o
  -1   4  11        0.34       -0.34      0.23 o
   0   4  11      145.04      148.03      3.31 o
   1   4  11        4.17        3.98      0.93 o
   2   4  11        2.90       16.45      3.21 o
   3   4  11       18.37       20.54      2.05 o
   4   4  11        7.39       14.65      4.37 o
  -4   5  11       41.79       38.25      1.58 o
  -3   5  11       67.91       60.81      1.43 o
  -2   5  11       52.84       49.40      2.30 o
  -1   5  11      125.95      123.98      2.56 o
   0   5  11      393.85      402.69      6.88 o
   1   5  11        3.72        7.90      0.76 o
   2   5  11        0.08        0.91      0.85 o
   3   5  11       93.69       38.80      3.18 o
   4   5  11       41.95       27.26      4.24 o
  -4   6  11        0.73        0.23      0.49 o
  -3   6  11      305.67      287.90      6.58 o
  -2   6  11        4.29        3.21      0.48 o
  -1   6  11        0.05        0.01      0.33 o
   0   6  11        6.73        6.85      1.06 o
   1   6  11      161.72      151.83      3.52 o
   2   6  11      169.72      195.88      7.40 o
   3   6  11       49.24       29.83      4.24 o
  -3   7  11       13.74       13.49      0.95 o
  -2   7  11       16.11       15.99      1.35 o
  -1   7  11       12.20       13.34      0.86 o
   0   7  11       40.72       40.87      1.19 o
   1   7  11       16.60       12.54      0.95 o
   2   7  11        3.26        1.75      0.94 o
  -1   8  11        9.46        7.78      0.96 o
   0   8  11       10.84        8.65      0.77 o
   1   8  11       32.83       41.69      4.11 o
  -5   0  12        0.02       -0.31      0.89 o
  -4   0  12      126.91      123.66      3.31 o
  -3   0  12      315.08      282.40      6.93 o
  -2   0  12      416.83      404.99      9.61 o
  -1   0  12       63.73       56.62      1.58 o
   0   0  12       34.37       29.68      1.34 o
   1   0  12      758.88      776.79     24.27 o
   2   0  12      424.25      411.51     13.22 o
  -5   1  12      282.98      263.73      4.78 o
  -4   1  12      195.54      172.32      3.31 o
  -3   1  12      145.19      126.20      2.43 o
  -2   1  12      159.68      154.12      2.84 o
  -1   1  12      487.30      488.19      9.17 o
   0   1  12       47.74       44.41      0.95 o
   1   1  12        3.36        2.88      1.22 o
   2   1  12       15.55       16.35      1.40 o
   4   1  12      160.92       93.59      4.97 o
  -5   2  12       31.08       28.11      1.43 o
  -4   2  12       32.26       32.88      1.40 o
  -2   2  12      258.47      233.60      4.10 o
  -1   2  12        1.78        2.13      0.62 o
   0   2  12        8.25        7.92      0.41 o
   1   2  12      281.66      275.31      6.44 o
   2   2  12        0.34       43.17      4.24 o
   4   2  12       16.82       34.52      2.91 o
  -5   3  12        9.39        8.02      1.21 o
  -4   3  12       30.53       30.02      1.23 o
  -2   3  12      622.55      604.46     12.38 o
  -1   3  12       77.20       77.82      1.48 o
   0   3  12       23.56       25.02      0.88 o
   1   3  12      203.62      207.12      4.98 o
   2   3  12       21.46       16.62      1.28 o
   3   3  12       20.17       19.63      1.40 o
  -5   4  12        8.01        7.90      1.55 o
  -4   4  12      227.46      234.09      6.94 o
  -3   4  12       23.46       22.75      0.90 o
  -2   4  12      290.58      283.90      4.91 o
  -1   4  12        0.67        0.60      0.35 o
   0   4  12       67.05       69.89      1.84 o
   1   4  12      170.06      171.81      5.35 o
   2   4  12       16.29       20.06      1.40 o
   4   4  12        9.88        6.30      3.92 o
  -4   5  12        0.22        1.10      0.52 o
  -3   5  12       59.96       58.16      1.68 o
  -1   5  12      106.07      104.36      2.25 o
   0   5  12       10.70       11.76      0.75 o
   1   5  12       23.52       21.69      1.42 o
   2   5  12        0.27       -0.65      1.03 o
   3   5  12       93.16       89.99      7.43 o
  -3   6  12      147.19      136.02      3.55 o
  -2   6  12       58.19       54.72      1.54 o
  -1   6  12        6.22        5.16      0.52 o
   0   6  12        0.26       -0.23      0.36 o
   1   6  12       35.33       45.27      2.14 o
   2   6  12       93.85       96.41      5.58 o
  -2   7  12        7.54        6.34      0.84 o
  -1   7  12      162.42      159.47      3.96 o
   0   7  12       98.74      106.26      2.35 o
   1   7  12       38.51       36.70      2.07 o
   2   7  12       13.61       11.26      1.45 o
  -5   1  13       77.55       75.58      1.76 o
  -4   1  13      161.84      147.00      2.84 o
  -3   1  13       83.28       74.52      1.64 o
  -2   1  13       56.42       59.32      1.32 o
  -1   1  13     1185.66     1142.11     17.21 o
   0   1  13      324.84      347.89      5.41 o
   1   1  13        0.02        1.08      1.24 o
   2   1  13        7.90        9.31      1.41 o
   3   1  13       69.15       24.56      3.92 o
  -5   2  13        9.59       12.12      0.71 o
  -4   2  13      114.02      108.54      2.24 o
  -3   2  13      380.32      377.87      9.74 o
  -1   2  13      171.85      184.53      3.06 o
   0   2  13       42.41       41.59      0.91 o
   1   2  13      108.13      108.14      2.89 o
   2   2  13      255.98      274.07      6.43 o
   3   2  13       65.16       25.37      4.70 o
   4   2  13       83.33       24.98      2.94 o
  -5   3  13        9.70        9.62      2.08 o
  -4   3  13       24.89       23.50      1.10 o
  -3   3  13      259.61      235.47      4.22 o
  -2   3  13      179.19      162.92      2.87 o
  -1   3  13      185.80      190.73      3.18 o
   0   3  13       62.05       71.17      1.62 o
   1   3  13       18.07       17.04      0.96 o
   2   3  13        0.00       -0.70      0.72 o
   3   3  13        0.68        7.44      2.59 o
   4   3  13       58.13       93.08      5.00 o
  -4   4  13      126.27      123.84      3.20 o
  -3   4  13      123.90      124.82      2.49 o
  -2   4  13       83.14       83.20      1.76 o
  -1   4  13       19.05       15.83      0.82 o
   0   4  13       28.77       26.00      0.96 o
   1   4  13       42.11       35.30      1.85 o
   2   4  13      114.56      108.71      3.81 o
   3   4  13       11.90      187.09     27.63 o
  -4   5  13        6.46        5.34      1.76 o
  -3   5  13        3.55        4.52      0.58 o
  -2   5  13      127.24      128.62      2.82 o
  -1   5  13       77.27       71.82      1.66 o
   0   5  13      194.01      208.19      4.66 o
   1   5  13       36.43       34.66      1.82 o
   2   5  13        4.60        3.43      1.45 o
   3   5  13       68.16       80.17      6.78 o
  -3   6  13       30.02       36.56      1.45 o
  -2   6  13      115.06      112.08      2.58 o
  -1   6  13       25.65       28.47      1.32 o
   0   6  13       81.80       77.24      2.94 o
   1   6  13       63.07       69.35      2.84 o
   2   6  13      124.63      125.35      4.36 o
  -2   7  13        1.77        3.02      0.64 o
  -1   7  13        2.73        6.14      0.68 o
   0   7  13        3.52        8.05      0.79 o
   1   7  13        0.77        0.47      0.83 o
  -5   0  14       26.98       23.71      1.33 o
  -4   0  14       42.08       46.10      1.73 o
  -3   0  14      256.44      234.05      5.90 o
  -2   0  14     1141.58     1116.36     25.66 o
  -1   0  14      477.94      498.35     10.88 o
   0   0  14        4.41        5.57      1.28 o
   1   0  14      263.61      270.72      9.01 o
   2   0  14       86.38       83.39      4.57 o
   3   0  14       83.90       47.62      4.50 o
   4   0  14        6.01        4.57      3.85 o
  -5   1  14        0.02        1.56      1.39 o
  -4   1  14      165.79      147.27      2.87 o
  -3   1  14        3.58        2.91      0.44 o
  -2   1  14      444.80      412.13     11.71 o
  -1   1  14      480.42      468.96      7.33 o
   0   1  14     1100.27     1092.14     24.17 o
   1   1  14       26.29       35.12      1.39 o
   2   1  14        9.16       10.13      1.13 o
   3   1  14        9.88       51.49      3.32 o
   4   1  14        8.39        9.91      2.24 o
  -5   2  14        1.13        0.63      0.40 o
  -4   2  14        1.94        1.46      0.40 o
  -3   2  14      272.25      258.48      4.60 o
  -2   2  14      179.90      177.92      3.24 o
  -1   2  14       73.89       75.41      1.81 o
   0   2  14       12.28       12.71      1.56 o
   1   2  14       73.84       75.92      2.26 o
   2   2  14       22.36       20.55      1.22 o
   3   2  14        1.22       45.62      3.09 o
   4   2  14        0.01       96.96      5.18 o
  -4   3  14        0.02       -0.07      0.37 o
  -3   3  14       60.19       48.92      1.28 o
  -2   3  14       47.33       48.87      1.62 o
  -1   3  14      111.73      115.78      2.09 o
   0   3  14       98.87       95.72      2.08 o
   1   3  14      236.05      280.22      8.33 o
   2   3  14        1.55        0.59      0.93 o
   3   3  14       14.32        2.97      2.57 o
  -4   4  14       36.25       40.31      1.27 o
  -3   4  14      255.13      233.37      4.26 o
  -2   4  14        6.95       10.49      0.58 o
  -1   4  14       36.36       34.99      1.54 o
   0   4  14        3.07        2.72      1.41 o
   1   4  14      172.96      173.78      5.60 o
   2   4  14      121.20      132.89      4.53 o
   3   4  14       87.80       48.08      3.86 o
  -3   5  14        1.04        1.14      0.54 o
  -2   5  14       66.19       62.73      1.64 o
  -1   5  14       16.16       15.99      0.76 o
   0   5  14        4.47        4.88      0.58 o
   1   5  14        0.07       -0.77      0.72 o
   2   5  14        0.91       -0.26      1.27 o
  -3   6  14       29.81       30.41      1.16 o
  -2   6  14        7.85        8.15      0.68 o
  -1   6  14       14.24        9.18      1.11 o
   0   6  14        6.10        4.56      0.63 o
   1   6  14       20.11       23.90      1.59 o
   2   6  14       19.12       34.34      3.05 o
  -1   7  14      108.50      121.48      2.66 o
   0   7  14       29.48       28.57      1.28 o
  -4   1  15        3.48        3.31      0.44 o
  -3   1  15        4.09        4.83      0.45 o
  -2   1  15       69.10       66.80      1.49 o
  -1   1  15      386.13      400.73      6.57 o
   0   1  15       50.96       54.24      2.67 o
   1   1  15      135.11      149.79      3.88 o
   2   1  15       13.38       19.46      1.39 o
   3   1  15       13.27       14.18      1.89 o
  -4   2  15       49.11       45.29      1.25 o
  -3   2  15       37.98       39.91      1.26 o
  -2   2  15      345.66      343.85      5.91 o
  -1   2  15      180.97      192.55      3.24 o
   0   2  15      148.94      159.15      4.07 o
   1   2  15        9.29       15.36      0.99 o
   2   2  15      318.30      317.19      7.52 o
   3   2  15       56.82       39.30      5.85 o
  -4   3  15       15.75       15.32      0.75 o
  -3   3  15      123.21      115.93      2.36 o
  -2   3  15       51.10       55.13      1.34 o
  -1   3  15      104.64      100.29      1.87 o
   0   3  15        7.99       10.93      1.00 o
   1   3  15      241.06      259.47      7.83 o
   2   3  15       10.46        6.26      1.13 o
   3   3  15       16.64       17.69      1.74 o
  -4   4  15       10.71       11.54      0.71 o
  -2   4  15       87.28       88.26      1.84 o
  -1   4  15        0.06        0.55      0.46 o
   0   4  15       32.88       25.28      1.57 o
   1   4  15       45.68       45.98      2.18 o
   2   4  15       37.82       55.21      3.23 o
   3   4  15       18.47       69.33      4.23 o
  -3   5  15        8.30        8.18      0.96 o
  -1   5  15      174.13      175.37      3.50 o
   0   5  15      133.54      143.66      4.77 o
   1   5  15        4.51        4.75      1.14 o
   2   5  15        9.85       15.25      1.57 o
  -2   6  15       52.00       52.84      1.64 o
  -1   6  15       16.37       13.66      1.57 o
   0   6  15        7.38        7.54      1.34 o
   1   6  15       51.70       50.30      2.37 o
  -4   0  16       89.29       81.48      2.63 o
  -3   0  16       90.00       83.32      2.56 o
  -2   0  16        9.15        8.69      0.76 o
  -1   0  16      333.44      366.52      8.18 o
   0   0  16        7.54       11.04      2.89 o
   1   0  16      245.53      257.88      8.86 o
   2   0  16        0.94       -1.08      1.22 o
   3   0  16      268.61      249.35     36.86 o
  -4   1  16       85.32       84.84      1.92 o
  -3   1  16        4.56        5.49      0.48 o
  -2   1  16       19.78       18.32      0.71 o
  -1   1  16      382.38      380.21      5.93 o
   0   1  16       15.59       17.86      1.09 o
   1   1  16       11.76       17.75      1.07 o
   2   1  16       42.41       43.18      2.05 o
   3   1  16       38.64       33.00      2.30 o
  -4   2  16        7.31        7.86      0.62 o
  -3   2  16       36.50       39.71      1.12 o
  -1   2  16       31.00       34.19      0.98 o
   0   2  16       17.74       28.28      1.83 o
   1   2  16       23.32       16.72      1.10 o
   2   2  16       31.91       29.67      1.59 o
   3   2  16        0.24       20.04      3.08 o
  -4   3  16       44.16       37.33      1.18 o
  -3   3  16        3.83        4.81      0.49 o
  -2   3  16       11.26       10.03      0.60 o
  -1   3  16       11.88       17.24      0.78 o
   0   3  16      724.20      819.88     18.33 o
   1   3  16        2.54       10.10      2.58 o
   2   3  16        0.04       -0.62      1.14 o
  -3   4  16      115.37      118.63      2.47 o
  -2   4  16       89.97       83.32      1.78 o
  -1   4  16       29.41       32.47      1.30 o
   0   4  16        4.19        3.36      1.10 o
   1   4  16       26.96       34.78      1.92 o
   2   4  16      124.74      140.37      4.77 o
  -2   5  16       42.11       40.30      1.32 o
  -1   5  16       15.61       19.52      1.16 o
   0   5  16       13.77       14.84      1.44 o
   1   5  16       18.29       21.12      1.56 o
  -1   6  16       16.71       16.89      2.26 o
   0   6  16        0.48        1.29      1.35 o
  -4   1  17        6.55        7.25      0.59 o
  -3   1  17        8.63        7.45      0.55 o
  -2   1  17        6.52        7.79      0.53 o
   0   1  17      114.66      123.23      3.39 o
   1   1  17      140.16      177.70      4.60 o
   2   1  17        5.98       14.23      2.90 o
  -4   2  17      117.41      133.20      2.75 o
  -3   2  17       68.74       65.85      1.58 o
  -2   2  17      170.87      179.06      3.34 o
  -1   2  17        0.08        1.41      2.57 o
   0   2  17       14.59       20.74      1.25 o
   1   2  17       54.38       70.68      2.30 o
   2   2  17      107.15      125.71      4.39 o
  -3   3  17        5.47        5.27      0.82 o
  -2   3  17       79.66       82.22      1.82 o
  -1   3  17       14.98       14.64      1.21 o
   0   3  17      261.02      275.33      8.40 o
   1   3  17       19.10       15.13      1.39 o
   2   3  17        0.08       -0.88      1.46 o
  -3   4  17        7.78       10.13      0.65 o
  -2   4  17       68.67       73.61      1.82 o
  -1   4  17        2.27        2.03      1.03 o
   0   4  17       36.99       42.91      2.15 o
   1   4  17        0.01        0.05      0.94 o
  -2   5  17       18.82       20.57      0.94 o
  -1   5  17       53.32       47.38      2.69 o
   0   5  17        0.26        1.80      1.10 o
  -3   0  18      305.34      317.46      7.98 o
  -2   0  18       12.30       11.72      0.86 o
  -1   0  18      119.16      131.09      9.01 o
   0   0  18       17.29       18.38      1.67 o
   1   0  18       33.47       31.77      2.14 o
   2   0  18      116.55      156.30     10.56 o
  -3   1  18       15.14       17.22      0.78 o
  -2   1  18        0.01       -0.39      0.31 o
  -1   1  18      117.65      132.60      3.58 o
   0   1  18        0.82        4.42      1.22 o
   1   1  18       60.14       56.35      2.01 o
   2   1  18        0.06        1.58      0.95 o
  -3   2  18       21.62       19.68      0.82 o
  -1   2  18       66.35       68.47      2.71 o
   0   2  18        4.21        6.55      0.89 o
   1   2  18        5.27        7.88      0.98 o
   2   2  18        0.06        4.56      2.73 o
  -3   3  18        0.02       -0.22      0.37 o
  -2   3  18       20.65       24.23      0.88 o
  -1   3  18       43.28       52.02      2.62 o
   0   3  18       23.73       29.77      1.84 o
   1   3  18       17.06       18.54      1.55 o
  -2   4  18       67.17       71.95      1.90 o
  -1   4  18       34.57       36.00      4.37 o
   0   4  18       17.61       23.66      1.70 o
  -2   1  19        1.01        0.92      0.48 o
  -1   1  19       46.14       48.93      2.38 o
   0   1  19      110.46      139.65      3.87 o
   1   1  19       30.55       43.78      1.82 o
  -2   2  19      162.04      169.53      3.96 o
  -1   2  19        2.55        3.28      0.80 o
   0   2  19        4.65        4.84      0.93 o
   1   2  19        2.07        3.61      0.86 o
  -1   3  19        2.98        6.41      0.95 o
   0   3  19       46.17       74.53      3.16 o
  -1   0  20      130.81      131.17     11.01 o
   0   0  20       28.17       25.91      2.04 o
  -1   1  20        5.33       25.02      2.76 o
   0   1  20       12.23       13.76      1.20 o
 
